# Supplementary material for: A Therapeutically Active Minibody Exhibits an Antiviral Activity in Oseltamivir-Resistant Influenza-Infected Mice via Direct Hydrolysis of Viral RNAs
Source: Viruses. 2022 May 21;14(5):1105. doi: 10.3390/v14051105 (PMC9146509; doi:10.3390/v14051105)
Supplement: Supplementary file 1 [file viruses-14-01105-s001.zip]

Archive with 14 entries (14 files):
- S1 Fig.tif
- S10 Fig.tif
- S2 Fig.tif
- S3 Fig.tif
- S4 Fig.tif
- S5 Fig.tif
- S6 Fig.tif
- S7 Fig.tif
- S8 Fig.tif
- S9 Fig.tif
- Table S1.tif
- Table S2.tif
- Table S3.tif
- Table S4.tif
